# Supplementary material for: Electrocorticography reveals thalamic control of cortical dynamics following traumatic brain injury
Source: Commun Biol. 2021 Oct 21;4:1210. doi: 10.1038/s42003-021-02738-2 (PMC8531397; doi:10.1038/s42003-021-02738-2)
Supplement: Supplementary file 4 — Supplementary Data 1 [file 42003_2021_2738_MOESM4_ESM.xlsx]

## Sheet: fig1
Figure 1
a & b N/A
c )
x-axis frequency
0	0.390625	0.78125	1.17188	1.5625	1.95312	2.34375	2.73438	3.125	3.51562	3.90625	4.29688	4.6875	5.07812	5.46875	5.85938	6.25	6.64062	7.03125	7.42188	7.8125	8.20312	8.59375	8.98438	9.375	9.76562	10.1562	10.5469	10.9375	11.3281	11.7188	12.1094	12.5	12.8906	13.2812	13.6719	14.0625	14.4531	14.8438	15.2344	15.625	16.0156	16.4062	16.7969	17.1875	17.5781	17.9688	18.3594	18.75	19.1406
y-axis log power
subject 1	day 2
ch2	ACC
0.0357981	0.0793671	0.082762	0.0943514	0.109278	0.109871	0.0831757	0.0734592	0.0841457	0.0689475	0.0382529	0.0208587	0.012637	0.0085861	0.00729726	0.00580527	0.004794	0.00469599	0.00564138	0.0065868	0.00779363	0.00789453	0.00717752	0.0062345	0.00463993	0.00388861	0.00345594	0.00311157	0.00269768	0.00253618	0.00225301	0.00151133	0.00102915	0.000861257	0.000738735	0.000621616	0.000547147	0.000488079	0.000454451	0.000441126	0.000405584	0.000371626	0.000366876	0.000313176	0.000272419	0.000261233	0.000258566	0.000242619	0.000213335	0.000207061
ch8	PFC
0.0691765	0.137397	0.111851	0.122799	0.118687	0.107734	0.0736308	0.0436601	0.034492	0.0276581	0.0191212	0.0158191	0.0122612	0.010232	0.00861458	0.00754287	0.00608785	0.00553383	0.00492651	0.00419816	0.00369036	0.00313901	0.0029392	0.00265134	0.00275777	0.00270985	0.00271809	0.00260122	0.00224761	0.00201844	0.00189122	0.00157686	0.00152175	0.00156698	0.00139834	0.00132117	0.00117348	0.00114901	0.00112608	0.0010672	0.00101449	0.000940819	0.000990403	0.000975207	0.000940329	0.000824166	0.000812828	0.000830209	0.000740746	0.000692103
subject 5	day 2
ch2	ACC
0.0843169	0.386425	0.348118	0.104369	0.0332705	0.0151998	0.00736311	0.00437446	0.0030545	0.00198927	0.00154196	0.00119069	0.000960303	0.000868094	0.000728467	0.000644411	0.0005629	0.000447767	0.000401074	0.000378155	0.00034708	0.000310512	0.000310894	0.000294331	0.000264085	0.000208456	0.000183319	0.000190915	0.000185243	0.000190616	0.000187346	0.00013406	8.93241e-05	7.3467e-05	6.2244e-05	5.74485e-05	5.42484e-05	5.07229e-05	4.51678e-05	4.01918e-05	3.72135e-05	3.5676e-05	3.29327e-05	3.11656e-05	3.03915e-05	2.96685e-05	2.7857e-05	2.37407e-05	2.07706e-05	1.96366e-05
ch8	PFC
0.058538	0.342854	0.40452	0.115301	0.03069	0.0142765	0.00750497	0.00482956	0.00324436	0.0023267	0.00183146	0.00146775	0.00123392	0.00109077	0.000953614	0.000834287	0.000759486	0.000676802	0.000615806	0.000558805	0.00053101	0.000526519	0.000510912	0.000541486	0.000501675	0.000446858	0.00038616	0.000302116	0.000239763	0.000207199	0.000174502	0.000150481	0.000133955	0.000113443	9.78249e-05	9.18642e-05	7.45679e-05	6.52342e-05	6.06617e-05	5.87106e-05	5.50791e-05	4.84414e-05	4.43836e-05	4.12499e-05	3.94626e-05	3.85158e-05	3.49895e-05	3.17263e-05	2.86605e-05	2.71838e-05
d)
ACC recording
x-axis frequency
0	0.390625	0.78125	1.17188	1.5625	1.95312	2.34375	2.73438	3.125	3.51562	3.90625	4.29688	4.6875	5.07812	5.46875	5.85938	6.25	6.64062	7.03125	7.42188	7.8125	8.20312	8.59375	8.98438	9.375	9.76562	10.1562	10.5469	10.9375	11.3281	11.7188	12.1094	12.5	12.8906	13.2812	13.6719	14.0625	14.4531	14.8438	15.2344	15.625	16.0156	16.4062	16.7969	17.1875	17.5781	17.9688	18.3594	18.75	19.1406
Subject 2	over days
y-axis log power
day 11
-5.15796	-3.08477	-8.53563	-15.098	-20.0212	-23.9644	-26.7286	-28.5519	-29.6394	-30.387	-30.8072	-30.7599	-30.0637	-30.69	-31.7706	-32.7558	-33.4018	-33.9849	-34.793	-35.5074	-35.8537	-36.0813	-36.3702	-36.6642	-36.8063	-37.0783	-37.4212	-37.5196	-38.025	-38.3642	-38.1394	-38.3681	-38.8024	-38.7764	-38.7941	-38.9319	-38.8107	-38.9122	-38.9697	-38.9408	-38.9496	-39.0734	-39.0992	-39.1313	-39.2408	-39.2437	-39.0752	-39.2401	-39.3376	-39.5856
day 12
-5.13592	-3.05981	-8.62281	-15.4197	-20.1271	-23.606	-25.7708	-27.3928	-28.7327	-29.605	-30.6611	-31.7039	-32.1124	-32.3729	-32.7219	-33.1667	-33.7496	-34.2915	-34.8689	-35.3793	-35.3745	-35.3984	-35.9864	-36.3649	-36.5116	-36.7077	-36.9724	-37.2218	-37.3993	-37.5714	-37.48	-37.3742	-37.7895	-38.1525	-38.0464	-38.1969	-38.3146	-38.4902	-38.5234	-38.5446	-38.7456	-38.8752	-38.9579	-38.8413	-38.78	-38.9156	-39.3663	-39.4258	-39.3843	-39.417
day 13
-5.02501	-3.11641	-8.70267	-15.48	-20.5022	-24.5923	-27.1666	-28.4326	-29.3043	-29.9638	-30.4394	-30.5944	-30.7181	-30.6383	-30.2171	-30.1858	-30.5753	-31.2007	-32.2365	-33.338	-33.9242	-34.3512	-34.6795	-35.282	-35.5426	-35.8351	-35.9323	-36.0274	-36.257	-36.3589	-36.6925	-36.9199	-37.0025	-37.2613	-37.3197	-37.3672	-37.3218	-37.5004	-37.7231	-37.9576	-38.1312	-38.0933	-38.2524	-38.4916	-38.5943	-38.5486	-38.5189	-38.5561	-38.8804	-38.7366
day 14
-5.25337	-3.26933	-8.43829	-15.403	-20.4112	-23.4557	-25.5217	-26.6864	-27.306	-27.4595	-27.393	-27.7423	-28.0285	-28.1561	-27.853	-27.0393	-26.5527	-27.1245	-27.9098	-28.9185	-29.998	-30.6352	-31.1712	-31.6455	-31.638	-32.0441	-32.5205	-32.9116	-33.0476	-33.1624	-33.2955	-33.2786	-33.1559	-33.4425	-33.6587	-33.8527	-34.0851	-34.3549	-34.309	-34.4286	-34.5529	-34.4234	-34.6071	-34.7254	-34.8596	-34.9637	-35.1193	-35.3627	-35.2768	-35.2823
PFC recording
x-axis frequency
0	0.390625	0.78125	1.17188	1.5625	1.95312	2.34375	2.73438	3.125	3.51562	3.90625	4.29688	4.6875	5.07812	5.46875	5.85938	6.25	6.64062	7.03125	7.42188	7.8125	8.20312	8.59375	8.98438	9.375	9.76562	10.1562	10.5469	10.9375	11.3281	11.7188	12.1094	12.5	12.8906	13.2812	13.6719	14.0625	14.4531	14.8438	15.2344	15.625	16.0156	16.4062	16.7969	17.1875	17.5781	17.9688	18.3594	18.75	19.1406
day 11
-5.84798	-4.16648	-8.49322	-11.6812	-13.8891	-16.0279	-18.1526	-20.0238	-21.8268	-23.2719	-24.4766	-25.2965	-25.7062	-25.8563	-25.6851	-25.999	-26.7293	-27.5257	-27.8733	-28.439	-29.1095	-29.7114	-29.9236	-30.0468	-30.3185	-30.4375	-30.4917	-30.9387	-31.2865	-31.5767	-31.7078	-31.6055	-32.0246	-32.0579	-32.1855	-32.4229	-32.6337	-32.4667	-32.7727	-33.1402	-33.4023	-33.7788	-34.2098	-34.2625	-34.5099	-35.077	-35.5168	-35.9163	-36.3213	-36.5331
day 12
-6.47767	-4.224	-7.80564	-11.2601	-13.8551	-16.1028	-18.0502	-19.9351	-21.6795	-22.9774	-23.9838	-24.8785	-25.4562	-25.7021	-25.8217	-26.0722	-26.2063	-26.5753	-27.0424	-27.2372	-27.3744	-27.8901	-28.3688	-28.6304	-29.0088	-29.5376	-30.0225	-30.1858	-30.5564	-30.7724	-30.7225	-31.0891	-31.3607	-31.6209	-32.1241	-32.3367	-32.4542	-32.7297	-32.7832	-32.7887	-32.9768	-33.1836	-33.3838	-33.5847	-33.9762	-34.2562	-34.4474	-34.6369	-34.8361	-35.0068
day 13
-7.37838	-4.52633	-7.32572	-10.9525	-13.8379	-16.1961	-18.2772	-19.8887	-21.3297	-22.3783	-22.9479	-23.4192	-23.6997	-24.1885	-24.3708	-24.2096	-24.1905	-24.3138	-24.2552	-24.0203	-24.1959	-24.4918	-25.0529	-25.4282	-25.8579	-26.3749	-26.6668	-26.862	-27.1935	-27.2833	-27.4631	-27.8036	-28.0781	-28.3241	-28.4962	-28.6724	-29.2189	-29.4079	-29.4854	-29.7114	-29.8429	-30.2097	-30.5626	-31.0117	-31.1289	-31.0872	-31.3761	-31.8747	-32.136	-32.3118
day 14
-7.3339	-4.47963	-7.24683	-11.2994	-14.5981	-17.4031	-19.4028	-21.0429	-22.1889	-22.6677	-23.2427	-23.6	-23.9892	-23.9841	-23.6818	-23.6676	-23.8848	-24.2928	-24.6645	-24.7151	-24.6059	-24.8355	-24.8049	-24.805	-25.0292	-25.4619	-25.7018	-26.0087	-26.2703	-26.4426	-26.6757	-26.6802	-26.6676	-26.8308	-27.1313	-27.2271	-27.417	-27.7619	-27.8857	-27.9041	-28.2443	-28.2793	-28.3738	-28.6548	-29.0101	-29.2088	-29.4857	-29.6472	-29.7377	-30.0694
[truncated: 463 more columns]

## Sheet: fig2
Figure 2
d) only d is a chart
Right panel
subjects		Zero crossing for 18 scalp channels
subject 1	day 1	4.58889	6.28889	6.4	5.97778	3.85556	5.46667	6.44444	4.42222	5.43333	5.53333	5.38889	5.43333	5.9	4.71111	5.46667	4.16667	4.56667	4.76667
subject 2	day 6	4.95	5.15	5.14	5.18	5.39	5.32	5.82	4.4	4.89	4.45	5.22	5.44	5.49	4.36	4.54	4.7	4.55	5.03
subject 3	day 5	4.19	4.39	4.25	4.31	2.27	3.84	4.05	4.77	4.43	4.12	4.7	6.22	3.1	4.17	4.19	7.93	4.57	4.71
subject 4	day 2	2.84694	3.84694	3.53061	3.92857	2.94898	3.22449	4.07143	4.30612	2.7551	3.63265	3.54082	4.5102	2.92857	3	3.36735	4.18367	2.87755	2.85714
subject 5	day 4	2.69	2.63	2.59	2.93	2.75	3.06	3.21	3.19	3.33	2.49	3.03	3.06	3.54	2.67	3.24	3.11	3.02	2.82
Left panel		LZ complexity
subject 1	day 2	0.157902	0.156464	0.16485	0.163173	0.159579	0.14089	0.155745	0.139212	0.148557	0.167965	0.170841	0.167965	0.132983	0.15263	0.166288	0.145203	0.146401	0.161975
subject 2	day 6	0.145045	0.146121	0.151501	0.151501	0.149134	0.140526	0.142247	0.145906	0.151286	0.148703	0.150425	0.156451	0.153868	0.153653	0.160755	0.14483	0.143108	0.152362
subject 3	day 5	0.141896	0.131545	0.138014	0.166911	0.119253	0.141249	0.135858	0.190632	0.136073	0.142112	0.134564	0.145346	0.104589	0.138661	0.135858	0.13327	0.140602	0.145562
subject 4	day 2	0.10782	0.125826	0.128681	0.141198	0.121874	0.114408	0.122972	0.13988	0.110674	0.127144	0.125387	0.133292	0.117262	0.120995	0.133292	0.136586	0.114847	0.110674
subject 5	day 4	0.120331	0.109333	0.110843	0.121625	0.129388	0.108902	0.115803	0.123997	0.109764	0.109549	0.109118	0.113646	0.114724	0.118822	0.125291	0.119037	0.110196	0.11149

## Sheet: fig3
Figure 3
a)
subject 1	no stim
X(t)
0.00210796	0.00223734	0.00243444	0.00267854	0.00293307	0.00315127	0.00328437	0.00329048	0.00314241	0.00283277	0.00237549	0.00180365	0.00116437	0.000512177	-9.79911e-05	-0.000616778	-0.00100507	-0.0012372	-0.00130291	-0.00120838	-0.000976123	-0.000643418	-0.000258992	0.000122303	0.000446222	0.000666255	0.000749777	0.000682116	0.000467926	0.000129754	-0.000295914	-0.000764542	-0.00123035	-0.00165275	-0.00200124	-0.0022577	-0.00241602	-0.00247919	-0.00245506	-0.00235177	-0.00217437	-0.00192354	-0.00159695	-0.00119269	-0.000713987	-0.00017323	0.000405794	0.000988699	0.00153422	0.00200002
X(t-T)
0.00255512	0.00260615	0.0025054	0.00227	0.0019279	0.00151381	0.00106503	0.000617807	0.000204343	-0.000149602	-0.00042658	-0.000618669	-0.000727665	-0.00076393	-0.000743864	-0.000686385	-0.000609261	-0.000526331	-0.00044651	-0.000374834	-0.000315023	-0.000272434	-0.000256046	-0.000278515	-0.000354006	-0.000494332	-0.000704545	-0.000979425	-0.00130221	-0.00164635	-0.00198005	-0.00227249	-0.00249967	-0.0026485	-0.00271773	-0.00271594	-0.00265739	-0.00255695	-0.00242587	-0.00226912	-0.00208509	-0.00186743	-0.0016086	-0.00130438	-0.000958082	-0.000583433	-0.000204917	0.000144787	0.00043007	0.000619292
x-axis time stamp
0.0025	0.005	0.0075	0.01	0.0125	0.015	0.0175	0.02	0.0225	0.025	0.0275	0.03	0.0325	0.035	0.0375	0.04	0.0425	0.045	0.0475	0.05	0.0525	0.055	0.0575	0.06	0.0625	0.065	0.0675	0.07	0.0725	0.075	0.0775	0.08	0.0825	0.085	0.0875	0.09	0.0925	0.095	0.0975	0.1	0.1025	0.105	0.1075	0.11	0.1125	0.115	0.1175	0.12	0.1225	0.125
y-axis signal amplitude
0.00210796	0.00223734	0.00243444	0.00267854	0.00293307	0.00315127	0.00328437	0.00329048	0.00314241	0.00283277	0.00237549	0.00180365	0.00116437	0.000512177	-9.79911e-05	-0.000616778	-0.00100507	-0.0012372	-0.00130291	-0.00120838	-0.000976123	-0.000643418	-0.000258992	0.000122303	0.000446222	0.000666255	0.000749777	0.000682116	0.000467926	0.000129754	-0.000295914	-0.000764542	-0.00123035	-0.00165275	-0.00200124	-0.0022577	-0.00241602	-0.00247919	-0.00245506	-0.00235177	-0.00217437	-0.00192354	-0.00159695	-0.00119269	-0.000713987	-0.00017323	0.000405794	0.000988699	0.00153422	0.00200002
subject 2	no stim
X(t)
0.00536302	0.00442186	0.00400025	0.00407573	0.00399643	0.0030874	0.00132816	-0.000548301	-0.00164672	-0.00164121	-0.000978099	-0.000408776	-0.000326746	-0.000495164	-0.000345531	0.000462666	0.00171717	0.0028266	0.00330231	0.00309378	0.00250967	0.00188017	0.00132028	0.000778095	0.000246939	-0.000121656	-0.000152539	9.68082e-05	0.000263758	-5.96181e-05	-0.000957636	-0.00208038	-0.00288591	-0.00298847	-0.00234571	-0.00123947	-0.000141139	0.000474715	0.000332493	-0.000501199	-0.00162088	-0.00245653	-0.00255268	-0.00181636	-0.000582175	0.000570921	0.00114724	0.000993045	0.000340457	-0.00034606
X(t-T)
0.000993045	0.000340457	-0.00034606	-0.000613105	-0.000246633	0.000610802	0.00153384	0.00206546	0.0019936	0.00146273	0.000852504	0.000527422	0.000635513	0.00107788	0.00164531	0.0022005	0.00274872	0.00333234	0.00385849	0.0040623	0.00368773	0.00272663	0.00146792	0.000300185	-0.000532688	-0.0010108	-0.00125592	-0.00143425	-0.00170782	-0.00217254	-0.00275701	-0.00317892	-0.00305679	-0.00213671	-0.000483991	0.0014918	0.00320698	0.00417957	0.00424885	0.00361056	0.00266623	0.00179157	0.00113699	0.000543309	-0.000357309	-0.00184984	-0.00381956	-0.005692	-0.00675829	-0.00666598
x-axis time stamp
0.005	0.01	0.015	0.02	0.025	0.03	0.035	0.04	0.045	0.05	0.055	0.06	0.065	0.07	0.075	0.08	0.085	0.09	0.095	0.1	0.105	0.11	0.115	0.12	0.125	0.13	0.135	0.14	0.145	0.15	0.155	0.16	0.165	0.17	0.175	0.18	0.185	0.19	0.195	0.2	0.205	0.21	0.215	0.22	0.225	0.23	0.235	0.24	0.245	0.25
y-axis signal amplitude
0.00536302	0.00442186	0.00400025	0.00407573	0.00399643	0.0030874	0.00132816	-0.000548301	-0.00164672	-0.00164121	-0.000978099	-0.000408776	-0.000326746	-0.000495164	-0.000345531	0.000462666	0.00171717	0.0028266	0.00330231	0.00309378	0.00250967	0.00188017	0.00132028	0.000778095	0.000246939	-0.000121656	-0.000152539	9.68082e-05	0.000263758	-5.96181e-05	-0.000957636	-0.00208038	-0.00288591	-0.00298847	-0.00234571	-0.00123947	-0.000141139	0.000474715	0.000332493	-0.000501199	-0.00162088	-0.00245653	-0.00255268	-0.00181636	-0.000582175	0.000570921	0.00114724	0.000993045	0.000340457	-0.00034606
subject 3	no stim
X(t)
-0.00115387	-0.0011008	-0.00104488	-0.000980768	-0.000905187	-0.000817663	-0.000720192	-0.000615927	-0.000507843	-0.000398245	-0.000289261	-0.000183654	-8.49841e-05	3.24924e-06	7.90182e-05	0.000142738	0.000197098	0.000245876	0.000292602	0.000339926	0.00038989	0.00044446	0.000505501	0.000573867	0.000648138	0.000723889	0.000794123	0.000850674	0.000885784	0.000893079	0.000867782	0.000806764	0.000709165	0.000577762	0.000420369	0.000250126	8.39236e-05	-6.08033e-05	-0.00016971	-0.000234206	-0.00025241	-0.00022866	-0.00017238	-9.69048e-05	-1.81568e-05	4.73236e-05	8.51926e-05	8.633e-05	4.88743e-05	-2.17302e-05
X(t-T)
-0.00149313	-0.00143505	-0.00138159	-0.00134197	-0.00132387	-0.00133084	-0.00136158	-0.00141071	-0.00146986	-0.0015288	-0.00157655	-0.00160302	-0.00160105	-0.00156814	-0.00150708	-0.00142476	-0.00132983	-0.00123011	-0.00113098	-0.00103503	-0.000942535	-0.00085199	-0.000760279	-0.000662886	-0.000554698	-0.000431606	-0.000292327	-0.00013935	2.17115e-05	0.000184148	0.000342452	0.000493653	0.000637165	0.00077363	0.000903762	0.00102792	0.00114633	0.00125933	0.00136696	0.00146821	0.00156042	0.00163975	0.00170254	0.00174681	0.00177286	0.00178253	0.00177756	0.00175829	0.00172344	0.00167115
x-axis time stamp
0.0025	0.005	0.0075	0.01	0.0125	0.015	0.0175	0.02	0.0225	0.025	0.0275	0.03	0.0325	0.035	0.0375	0.04	0.0425	0.045	0.0475	0.05	0.0525	0.055	0.0575	0.06	0.0625	0.065	0.0675	0.07	0.0725	0.075	0.0775	0.08	0.0825	0.085	0.0875	0.09	0.0925	0.095	0.0975	0.1	0.1025	0.105	0.1075	0.11	0.1125	0.115	0.1175	0.12	0.1225	0.125
y-axis signal amplitude
-0.00115387	-0.0011008	-0.00104488	-0.000980768	-0.000905187	-0.000817663	-0.000720192	-0.000615927	-0.000507843	-0.000398245	-0.000289261	-0.000183654	-8.49841e-05	3.24924e-06	7.90182e-05	0.000142738	0.000197098	0.000245876	0.000292602	0.000339926	0.00038989	0.00044446	0.000505501	0.000573867	0.000648138	0.000723889	0.000794123	0.000850674	0.000885784	0.000893079	0.000867782	0.000806764	0.000709165	0.000577762	0.000420369	0.000250126	8.39236e-05	-6.08033e-05	-0.00016971	-0.000234206	-0.00025241	-0.00022866	-0.00017238	-9.69048e-05	-1.81568e-05	4.73236e-05	8.51926e-05	8.633e-05	4.88743e-05	-2.17302e-05
subject 4	no stim
X(t)
-0.000943433	-0.000929129	-0.000903983	-0.000864935	-0.00081548	-0.000765296	-0.000726691	-0.00070965	-0.000717948	-0.000748079	-0.000791205	-0.000836925	-0.000877006	-0.000907453	-0.000928265	-0.000941318	-0.000947575	-0.000945084	-0.000928938	-0.000893411	-0.0008351	-0.000755025	-0.000658228	-0.000551111	-0.000438352	-0.000321346	-0.000198925	-6.95607e-05	6.64729e-05	0.00020627	0.000345115	0.000478336	0.000603154	0.000719728	0.000831165	0.000942557	0.0010592	0.00118447	0.00131806	0.00145557	0.00158979	0.00171311	0.00182024	0.00190987	0.00198463	0.00204955	0.00211008	0.00217068	0.0022345	0.00230352
X(t-T)
0.00294903	0.00295383	0.00295792	0.00296507	0.00297775	0.00299627	0.00301886	0.00304253	0.00306404	0.00308072	0.00309073	0.00309314	0.00308782	0.00307562	0.00305841	0.00303913	0.0030213	0.00300814	0.00300137	0.00300023	0.00300152	0.00300073	0.00299397	0.00297962	0.00295894	0.00293526	0.00291201	0.00289095	0.00287148	0.00285149	0.00282903	0.00280348	0.00277573	0.00274748	0.00272044	0.00269596	0.00267495	0.00265764	0.00264328	0.00263021	0.00261658	0.0026016	0.00258631	0.00257321	0.00256478	0.00256166	0.00256194	0.0025619	0.00255771	0.00254714
x-axis time stamp
0.00390625	0.0078125	0.0117188	0.015625	0.0195312	0.0234375	0.0273438	0.03125	0.0351562	0.0390625	0.0429688	0.046875	0.0507812	0.0546875	0.0585938	0.0625	0.0664062	0.0703125	0.0742188	0.078125	0.0820312	0.0859375	0.0898438	0.09375	0.0976562	0.101562	0.105469	0.109375	0.113281	0.117188	0.121094	0.125	0.128906	0.132812	0.136719	0.140625	0.144531	0.148438	0.152344	0.15625	0.160156	0.164062	0.167969	0.171875	0.175781	0.179688	0.183594	0.1875	0.191406	0.195312
y-axis signal amplitude
-0.000943433	-0.000929129	-0.000903983	-0.000864935	-0.00081548	-0.000765296	-0.000726691	-0.00070965	-0.000717948	-0.000748079	-0.000791205	-0.000836925	-0.000877006	-0.000907453	-0.000928265	-0.000941318	-0.000947575	-0.000945084	-0.000928938	-0.000893411	-0.0008351	-0.000755025	-0.000658228	-0.000551111	-0.000438352	-0.000321346	-0.000198925	-6.95607e-05	6.64729e-05	0.00020627	0.000345115	0.000478336	0.000603154	0.000719728	0.000831165	0.000942557	0.0010592	0.00118447	0.00131806	0.00145557	0.00158979	0.00171311	0.00182024	0.00190987	0.00198463	0.00204955	0.00211008	0.00217068	0.0022345	0.00230352
subject 5	no stim
X(t)
0.00376162	0.00373343	0.00370368	0.00367258	0.00364043	0.00360765	0.00357476	0.00354237	0.00351125	0.00348222	0.0034561	0.00343351	0.00341472	0.00339942	0.00338665	0.00337487	0.00336212	0.00334631	0.00332556	0.00329851	0.00326448	0.0032236	0.00317672	0.00312526	0.00307108	0.00301617	0.00296246	0.00291158	0.0028646	0.00282194	0.00278328	0.0027476	0.00271332	0.00267852	0.00264123	0.00259965	0.00255238	0.00249859	0.00243811	0.00237141	0.00229947	0.00222364	0.00214534	0.00206574	0.0019855	0.00190461	0.00182237	0.00173755	0.00164863	0.00155409
X(t-T)
-0.00402951	-0.00421443	-0.00440327	-0.00459376	-0.00478305	-0.0049681	-0.00514624	-0.00531563	-0.00547559	-0.00562662	-0.00577018	-0.00590822	-0.00604271	-0.0061752	-0.00630652	-0.00643668	-0.00656498	-0.00669023	-0.00681097	-0.00692575	-0.00703319	-0.00713205	-0.00722122	-0.00729971	-0.00736674	-0.00742181	-0.0074649	-0.00749654	-0.00751776	-0.00753	-0.00753483	-0.00753362	-0.00752724	-0.00751585	-0.00749885	-0.00747507	-0.00744308	-0.00740169	-0.00735039	-0.00728972	-0.00722135	-0.00714803	-0.00707322	-0.00700056	-0.00693322	-0.00687329	-0.00682132	-0.00677613	-0.00673494	-0.00669388
x-axis time stamp
0.0025	0.005	0.0075	0.01	0.0125	0.015	0.0175	0.02	0.0225	0.025	0.0275	0.03	0.0325	0.035	0.0375	0.04	0.0425	0.045	0.0475	0.05	0.0525	0.055	0.0575	0.06	0.0625	0.065	0.0675	0.07	0.0725	0.075	0.0775	0.08	0.0825	0.085	0.0875	0.09	0.0925	0.095	0.0975	0.1	0.1025	0.105	0.1075	0.11	0.1125	0.115	0.1175	0.12	0.1225	0.125
y-axis signal amplitude
0.00376162	0.00373343	0.00370368	0.00367258	0.00364043	0.00360765	0.00357476	0.00354237	0.00351125	0.00348222	0.0034561	0.00343351	0.00341472	0.00339942	0.00338665	0.00337487	0.00336212	0.00334631	0.00332556	0.00329851	0.00326448	0.0032236	0.00317672	0.00312526	0.00307108	0.00301617	0.00296246	0.00291158	0.0028646	0.00282194	0.00278328	0.0027476	0.00271332	0.00267852	0.00264123	0.00259965	0.00255238	0.00249859	0.00243811	0.00237141	0.00229947	0.00222364	0.00214534	0.00206574	0.0019855	0.00190461	0.00182237	0.00173755	0.00164863	0.00155409
b)
subj1
X(t)
-0.000176304	-0.000229014	-0.00023792	-0.000210845	-0.000161691	-0.000108422	-7.00485e-05	-6.31957e-05	-9.90093e-05	-0.000181203	-0.000305711	-0.000461912	-0.000634932	-0.000808338	-0.000966611	-0.001097	-0.0011906	-0.00124268	-0.00125233	-0.00122179	-0.00115554	-0.00105966	-0.000941506	-0.000809633	-0.000673732	-0.000544405	-0.000432601	-0.00034875	-0.000301689	-0.000297511	-0.000338566	-0.00042289	-0.000544422	-0.000694205	-0.000862372	-0.00104033	-0.00122235	-0.00140586	-0.00159035	-0.00177497	-0.00195557	-0.00212218	-0.00225799	-0.00234053	-0.00234538	-0.00225151	-0.00204698	-0.00173338	-0.00132755	-0.000860131
X(t-T)
-0.00173338	-0.00132755	-0.000860131	-0.000371083	9.67675e-05	0.000504651	0.00082369	0.00103854	0.00114833	0.00116502	0.00110982	0.00100849	0.000886651	0.000765928	0.000661584	0.0005819	0.000529108	0.000501323	0.000494694	0.000505076	0.000528825	0.000562707	0.000603217	0.000645784	0.000684317	0.000711389	0.000719099	0.000700411	0.000650575	0.000568268	0.00045618	0.000320925	0.000172252	2.16021e-05	-0.000119785	-0.000242848	-0.000342302	-0.000417463	-0.000472099	-0.000513369	-0.000550134	-0.000591055	-0.000642898	-0.000709317	-0.000790166	-0.000881228	-0.00097431	-0.00105783	-0.00111812	-0.00114158
x-axis time stamp
0.0025	0.005	0.0075	0.01	0.0125	0.015	0.0175	0.02	0.0225	0.025	0.0275	0.03	0.0325	0.035	0.0375	0.04	0.0425	0.045	0.0475	0.05	0.0525	0.055	0.0575	0.06	0.0625	0.065	0.0675	0.07	0.0725	0.075	0.0775	0.08	0.0825	0.085	0.0875	0.09	0.0925	0.095	0.0975	0.1	0.1025	0.105	0.1075	0.11	0.1125	0.115	0.1175	0.12	0.1225	0.125
y-axis signal amplitude
-0.000176304	-0.000229014	-0.00023792	-0.000210845	-0.000161691	-0.000108422	-7.00485e-05	-6.31957e-05	-9.90093e-05	-0.000181203	-0.000305711	-0.000461912	-0.000634932	-0.000808338	-0.000966611	-0.001097	-0.0011906	-0.00124268	-0.00125233	-0.00122179	-0.00115554	-0.00105966	-0.000941506	-0.000809633	-0.000673732	-0.000544405	-0.000432601	-0.00034875	-0.000301689	-0.000297511	-0.000338566	-0.00042289	-0.000544422	-0.000694205	-0.000862372	-0.00104033	-0.00122235	-0.00140586	-0.00159035	-0.00177497	-0.00195557	-0.00212218	-0.00225799	-0.00234053	-0.00234538	-0.00225151	-0.00204698	-0.00173338	-0.00132755	-0.000860131
stimulation times
0	0	0	0	0	0	0	0	0	0	0	0	0	0	0	0	0	0	0	0	0	0	0	0	0	0	0	0	0	0	0	0	0	0	0	0	0	0	0	0	0	0	0	0	0	0	0	0	0	0
subj2
X(t)
-0.00138439	-0.00184303	-0.00128267	0.000163596	0.00167017	0.00229538	0.00171741	0.000477582	-0.000493218	-0.000600177	9.44357e-05	0.00112358	0.00204728	0.00263113	0.0027455	0.00227981	0.00126323	3.94039e-05	-0.000799941	-0.000778276	9.82076e-05	0.00132681	0.00229939	0.00276194	0.00292928	0.00316841	0.00357358	0.00384463	0.00357505	0.00266388	0.00145177	0.000447488	-9.26119e-05	-0.000323946	-0.000568193	-0.000939134	-0.00124313	-0.00124293	-0.000980452	-0.000816664	-0.00114946	-0.00206467	-0.00321904	-0.00405147	-0.00415427	-0.0035338	-0.00260306	-0.00193518	-0.00193786	-0.00264631
X(t-T)
-0.0035338	-0.00260306	-0.00193518	-0.00193786	-0.00264631	-0.00374747	-0.00477816	-0.00534197	-0.00524832	-0.0045722	-0.0036339	-0.00286162	-0.00255775	-0.00271205	-0.00301845	-0.00309651	-0.00275253	-0.00209861	-0.00145597	-0.00110739	-0.00107203	-0.0010824	-0.000797158	-8.37209e-05	0.00086462	0.00167714	0.00209308	0.00214523	0.00209609	0.00219751	0.00247664	0.00270988	0.00259009	0.00194742	0.000856031	-0.000437097	-0.00167184	-0.00266766	-0.00329255	-0.00341918	-0.00300024	-0.00220792	-0.00142784	-0.00102182	-0.00105742	-0.00128086	-0.00136718	-0.00120367	-0.000949962	-0.000842641
x-axis time stamp
0.005	0.01	0.015	0.02	0.025	0.03	0.035	0.04	0.045	0.05	0.055	0.06	0.065	0.07	0.075	0.08	0.085	0.09	0.095	0.1	0.105	0.11	0.115	0.12	0.125	0.13	0.135	0.14	0.145	0.15	0.155	0.16	0.165	0.17	0.175	0.18	0.185	0.19	0.195	0.2	0.205	0.21	0.215	0.22	0.225	0.23	0.235	0.24	0.245	0.25
y-axis signal amplitude
-0.00138439	-0.00184303	-0.00128267	0.000163596	0.00167017	0.00229538	0.00171741	0.000477582	-0.000493218	-0.000600177	9.44357e-05	0.00112358	0.00204728	0.00263113	0.0027455	0.00227981	0.00126323	3.94039e-05	-0.000799941	-0.000778276	9.82076e-05	0.00132681	0.00229939	0.00276194	0.00292928	0.00316841	0.00357358	0.00384463	0.00357505	0.00266388	0.00145177	0.000447488	-9.26119e-05	-0.000323946	-0.000568193	-0.000939134	-0.00124313	-0.00124293	-0.000980452	-0.000816664	-0.00114946	-0.00206467	-0.00321904	-0.00405147	-0.00415427	-0.0035338	-0.00260306	-0.00193518	-0.00193786	-0.00264631
stimulation times
0	0	0	0	0	0	0	0	0	0	0	0	0	0	0	0	0	0	0	0	0	0	0	0	0	0	0	0	0	0	0	0	0	0	0	0	0	0	0	0	0	0	0	0	0	0	0	0	0	0
subj3
X(t)
-0.00398036	-0.00393291	-0.00395306	-0.00402119	-0.00410966	-0.00418975	-0.00423765	-0.00423685	-0.00417726	-0.00405362	-0.00386594	-0.00362191	-0.003339	-0.00304318	-0.00276333	-0.00252369	-0.00233838	-0.00221058	-0.00213604	-0.00210761	-0.00211758	-0.0021568	-0.00221287	-0.0022701	-0.00231286	-0.0023304	-0.00232	-0.00228582	-0.00223436	-0.00216972	-0.00209216	-0.00200055	-0.00189623	-0.00178462	-0.00167297	-0.00156613	-0.00146383	-0.00136216	-0.0012583	-0.00115493	-0.00106088	-0.000987149	-0.000941172	-0.000923479	-0.000928945	-0.000951339	-0.000987514	-0.00103823	-0.0011056	-0.00119001
X(t-T)
0.000677566	0.000835477	0.000973374	0.00109715	0.00121361	0.00132749	0.00144149	0.00155806	0.00168036	0.00181007	0.00194313	0.0020667	0.00216059	0.00220348	0.00218102	0.00209114	0.00194415	0.00175828	0.00155444	0.00135322	0.0011746	0.00103841	0.000962595	0.000958906	0.00102823	0.00115895	0.00133008	0.00151755	0.00170021	0.00186255	0.00199386	0.00208638	0.00213523	0.00214087	0.0021119	0.00206524	0.00202186	0.00199973	0.00200778	0.00204401	0.00209812	0.00215611	0.0022036	0.00222666	0.00221145	0.00214519	0.0020198	0.00183652	0.00160828	0.00135754
x-axis time stamp
0.0025	0.005	0.0075	0.01	0.0125	0.015	0.0175	0.02	0.0225	0.025	0.0275	0.03	0.0325	0.035	0.0375	0.04	0.0425	0.045	0.0475	0.05	0.0525	0.055	0.0575	0.06	0.0625	0.065	0.0675	0.07	0.0725	0.075	0.0775	0.08	0.0825	0.085	0.0875	0.09	0.0925	0.095	0.0975	0.1	0.1025	0.105	0.1075	0.11	0.1125	0.115	0.1175	0.12	0.1225	0.125
y-axis signal amplitude
-0.00398036	-0.00393291	-0.00395306	-0.00402119	-0.00410966	-0.00418975	-0.00423765	-0.00423685	-0.00417726	-0.00405362	-0.00386594	-0.00362191	-0.003339	-0.00304318	-0.00276333	-0.00252369	-0.00233838	-0.00221058	-0.00213604	-0.00210761	-0.00211758	-0.0021568	-0.00221287	-0.0022701	-0.00231286	-0.0023304	-0.00232	-0.00228582	-0.00223436	-0.00216972	-0.00209216	-0.00200055	-0.00189623	-0.00178462	-0.00167297	-0.00156613	-0.00146383	-0.00136216	-0.0012583	-0.00115493	-0.00106088	-0.000987149	-0.000941172	-0.000923479	-0.000928945	-0.000951339	-0.000987514	-0.00103823	-0.0011056	-0.00119001
stimulation times
0	0	0	0	0	0	0	0	0	0	0	0	0	0	0	0	0	0	0	0	0	0	0	0	0	0	0	0	0	0	0	0	0	0	0	0	0	0	0	0	0	0	0	0	0	0	0	0	0	0
subj4
X(t)
0.000140711	0.000440136	0.00074401	0.00104332	0.00132816	0.00158965	0.00182226	0.00202546	0.00220364	0.00236419	0.00251466	0.00266008	0.00280174	0.0029377	0.00306492	0.00318159	0.00328873	0.00338998	0.00349001	0.00359249	0.00369876	0.00380766	0.00391627	0.00402093	0.00411826	0.00420579	0.00428238	0.00434823	0.00440488	0.00445482	0.00450099	0.00454578	0.00458988	0.00463165	0.00466766	0.0046942	0.00470917	0.00471305	0.0047086	0.00469957	0.0046893	0.00467978	0.00467137	0.00466286	0.00465187	0.0046355	0.00461118	0.00457772	0.00453599	0.00448895
X(t-T)
0.00347023	0.00339017	0.00332141	0.00325861	0.00319476	0.00312286	0.00303784	0.00293822	0.00282695	0.00271082	0.00259841	0.00249724	0.00241126	0.00233986	0.00227871	0.00222169	0.00216305	0.00209897	0.00202837	0.00195292	0.00187631	0.00180261	0.00173408	0.00166936	0.00160349	0.00153032	0.00144626	0.001353	0.00125685	0.00116467	0.00107883	0.000994647	0.000902005	0.000790145	0.000652955	0.000492168	0.0003173	0.000142564	-1.7978e-05	-0.000155219	-0.000267924	-0.000362595	-0.000450287	-0.00054154	-0.000641512	-0.000747487	-0.000849966	-0.000936902	-0.000999145	-0.00103476
x-axis time stamp
0.00390625	0.0078125	0.0117188	0.015625	0.0195312	0.0234375	0.0273438	0.03125	0.0351562	0.0390625	0.0429688	0.046875	0.0507812	0.0546875	0.0585938	0.0625	0.0664062	0.0703125	0.0742188	0.078125	0.0820312	0.0859375	0.0898438	0.09375	0.0976562	0.101562	0.105469	0.109375	0.113281	0.117188	0.121094	0.125	0.128906	0.132812	0.136719	0.140625	0.144531	0.148438	0.152344	0.15625	0.160156	0.164062	0.167969	0.171875	0.175781	0.179688	0.183594	0.1875	0.191406	0.195312
y-axis signal amplitude
0.000140711	0.000440136	0.00074401	0.00104332	0.00132816	0.00158965	0.00182226	0.00202546	0.00220364	0.00236419	0.00251466	0.00266008	0.00280174	0.0029377	0.00306492	0.00318159	0.00328873	0.00338998	0.00349001	0.00359249	0.00369876	0.00380766	0.00391627	0.00402093	0.00411826	0.00420579	0.00428238	0.00434823	0.00440488	0.00445482	0.00450099	0.00454578	0.00458988	0.00463165	0.00466766	0.0046942	0.00470917	0.00471305	0.0047086	0.00469957	0.0046893	0.00467978	0.00467137	0.00466286	0.00465187	0.0046355	0.00461118	0.00457772	0.00453599	0.00448895
stimulation times
0	0	0	0	0	0	0	0	0	0	0	0	0	0	0	0	0	0	0	0	0	0	0	0	0	0	0	0	0	0	0	0	0	0	0	0	0	0	0	0	0	0	0	0	0	0	0	0	0	0
subj5
X(t)
-0.0047761	-0.00479343	-0.00480896	-0.00482054	-0.00482505	-0.00481878	-0.00479798	-0.00475944	-0.00470092	-0.00462142	-0.0045214	-0.00440269	-0.00426836	-0.00412248	-0.00396975	-0.00381504	-0.00366302	-0.00351761	-0.00338158	-0.00325627	-0.00314148	-0.00303568	-0.00293632	-0.00284048	-0.00274534	-0.00264875	-0.00254945	-0.00244727	-0.00234305	-0.00223833	-0.00213499	-0.00203463	-0.0019382	-0.00184566	-0.0017561	-0.00166805	-0.00158006	-0.0014913	-0.00140204	-0.00131396	-0.00123019	-0.00115508	-0.00109376	-0.00105159	-0.0010335	-0.00104326	-0.00108294	-0.00115246	-0.00124947	-0.00136958
X(t-T)
-0.00122101	-0.0012385	-0.00121545	-0.00114786	-0.00103436	-0.000876348	-0.000677958	-0.000445949	-0.00018946	8.03544e-05	0.000350798	0.000608212	0.000838649	0.00102868	0.00116634	0.00124212	0.00125	0.00118822	0.00105967	0.000871718	0.000635388	0.000364153	7.24145e-05	-0.00022594	-0.000518691	-0.000795979	-0.00105053	-0.00127744	-0.00147374	-0.00163783	-0.00176893	-0.00186676	-0.00193141	-0.00196354	-0.00196469	-0.00193765	-0.0018866	-0.00181702	-0.00173528	-0.00164784	-0.00156042	-0.00147716	-0.0014	-0.00132857	-0.0012605	-0.00119228	-0.00112031	-0.00104198	-0.000956305	-0.000864177
x-axis time stamp
0.0025	0.005	0.0075	0.01	0.0125	0.015	0.0175	0.02	0.0225	0.025	0.0275	0.03	0.0325	0.035	0.0375	0.04	0.0425	0.045	0.0475	0.05	0.0525	0.055	0.0575	0.06	0.0625	0.065	0.0675	0.07	0.0725	0.075	0.0775	0.08	0.0825	0.085	0.0875	0.09	0.0925	0.095	0.0975	0.1	0.1025	0.105	0.1075	0.11	0.1125	0.115	0.1175	0.12	0.1225	0.125
y-axis signal amplitude
-0.0047761	-0.00479343	-0.00480896	-0.00482054	-0.00482505	-0.00481878	-0.00479798	-0.00475944	-0.00470092	-0.00462142	-0.0045214	-0.00440269	-0.00426836	-0.00412248	-0.00396975	-0.00381504	-0.00366302	-0.00351761	-0.00338158	-0.00325627	-0.00314148	-0.00303568	-0.00293632	-0.00284048	-0.00274534	-0.00264875	-0.00254945	-0.00244727	-0.00234305	-0.00223833	-0.00213499	-0.00203463	-0.0019382	-0.00184566	-0.0017561	-0.00166805	-0.00158006	-0.0014913	-0.00140204	-0.00131396	-0.00123019	-0.00115508	-0.00109376	-0.00105159	-0.0010335	-0.00104326	-0.00108294	-0.00115246	-0.00124947	-0.00136958
stimulation times
0	0	0	0	0	0	0	0	0	0	0	0	0	0	0	0	0	0	0	0	0	0	0	0	0	0	0	0	0	0	0	0	0	0	0	0	0	0	0	0	0	0	0	0	0	0	0	0	0	0
[truncated: 5,000 more columns]

## Sheet: fig4
Figure 4
b), left	Awake Model
Thalamic Raster
time
6776	7357	7470	7637	8244	8797	9708	10652	11066	11474	12307	12544	13105	13137	13490	13587	14085	14382	15218	15255	15338	15394	15723	16019	16264	16509	16637	16757	16910	17082	17274	17303	17333	17338	17419	17654	17964	18062	18584	19956	20100	20685	20743	21053	21455	21699	21703	21795	21896	22033
neuron id
8	48	39	46	4	14	26	15	1	7	49	41	6	37	2	24	40	5	10	12	50	16	28	30	13	21	19	47	8	38	45	33	18	3	4	42	27	36	32	24	9	29	35	31	48	11	46	23	37	19
Cortical Raster
time
10052	12853	12880	13519	13910	13938	14297	14617	14676	15745	15746	15759	16362	16446	16451	16892	17677	17786	27843	30584	30858	31474	31537	31558	37228	37292	37313	37921	38489	38548	38564	38571	38694	38822	45067	48265	48488	48918	50400	50464	55191	55619	55693	55985	57538	59125	59132	59172	59434	62501
neuron id
13	16	15	6	28	3	46	21	35	10	29	26	14	20	8	1	32	34	13	16	15	46	6	28	3	21	35	26	10	20	8	29	14	1	13	16	15	46	28	6	32	3	21	35	26	20	10	8	29	13
Cortical Estimated LFP
time
1	2	3	4	5	6	7	8	9	10	11	12	13	14	15	16	17	18	19	20	21	22	23	24	25	26	27	28	29	30	31	32	33	34	35	36	37	38	39	40	41	42	43	44	45	46	47	48	49	50
LFP
0.00824367	0.00824417	0.00824467	0.00824517	0.00824567	0.00824617	0.00824667	0.00824717	0.00824767	0.00824817	0.00824867	0.00824917	0.00824967	0.00825017	0.00825067	0.00825117	0.00825167	0.00825217	0.00825267	0.00825317	0.00825367	0.00825417	0.00825467	0.00825517	0.00825567	0.00825617	0.00825667	0.00825717	0.00825767	0.00825817	0.00825867	0.00825917	0.00825967	0.00825967	0.00825967	0.00825967	0.00825967	0.00825967	0.00825967	0.00825967	0.00825967	0.00825967	0.00825967	0.00825967	0.00825967	0.00825967	0.00825967	0.00825967	0.00825967	0.00825967
Reconstructed Phase Space
t-tau
0.00265577	0.00152907	-0.00019694	0.000507847	0.00336304	0.00465872	0.00346969	0.00160774	0.000282507	-0.000587763	-0.000151607	0.000485142	0.000125557	-0.000588818	0.000163913	-0.000387451	0.000239221	0.000918213	0.00124424	0.00206164	0.00296249	0.00358577	0.00510561	0.00510561	0.00537055	0.00578351	0.00419293	0.00314384	0.00249386	0.00160777	0.000864623	0.000418737	-0.000401117	-0.00141275	-0.0022734	-0.00573052	-0.00550497	-0.00581011	-0.00642984	-0.00839144	-0.00838184	-0.0099324	-0.0103783	-0.0151112	-0.0163147	-0.0177867	-0.0165974	-0.0155521	-0.0138196	-0.0137285
t
0.00549395	0.00551714	0.00599658	0.00808504	0.0101091	0.0123595	0.0129047	0.0118716	0.0130798	0.0117229	0.0104375	0.0104602	0.00991902	0.00814428	0.00408587	-0.000450341	-0.00160219	-0.00754066	-0.00773324	-0.00994772	-0.0104476	-0.0107431	-0.0108835	-0.0103589	-0.0110495	-0.0104511	-0.00911344	-0.00937234	-0.00991389	-0.00944519	-0.00855821	-0.00566349	-0.00704909	-0.00671347	-0.00796575	-0.00600609	-0.00572282	-0.00467283	-0.00353175	0.00101059	0.00213512	0.00265264	0.00195445	0.00219055	0.00222411	0.00297684	0.00485148	0.00622906	0.00750168	0.00633662
b), right	Coma Model
Thalamic Raster
neuron id
27	15	17	39	28	10	46	11	44	33	12	43	13	34	50	45	14	48	21	5	8	23	36	19	1	16	47	6	38	22	29	30	26	25	3	37	31	42	35	9	49	40	4	32	7	18	24	41	2	20
time
107946	108799	109607	109637	110461	111360	113059	113223	113963	114117	114476	114910	115240	115268	115556	115726	115882	115891	115959	115979	116328	116352	116361	116401	116730	116732	117175	117439	117552	118730	118801	118990	119071	119238	119320	119481	119548	119638	119758	119939	120892	121389	122736	122984	123881	125349	126267	126380	127662	128744
Cortical Raster
neuron id
12	18	41	45	37	12	18	7	41	45	12	18	45	41	37	12	7	18	25	27	45	41	21	46	47	33	43	12	18	37	7	6	20	24	25	27	16	29	4	5	17	3	13	8	11	40	44	42	34	12
time
20853	21424	21446	22278	23033	46305	46702	47449	48732	49098	71223	71792	76431	76540	93972	94017	94054	94080	95547	95569	102633	102849	109995	110017	110021	110048	110905	113540	113638	114203	114277	114307	114372	115092	115092	115108	115923	116071	116073	116134	116142	116283	116293	116407	116721	116732	116736	117160	117166	153476
Cortical Estimated LFP
time
1	2	3	4	5	6	7	8	9	10	11	12	13	14	15	16	17	18	19	20	21	22	23	24	25	26	27	28	29	30	31	32	33	34	35	36	37	38	39	40	41	42	43	44	45	46	47	48	49	50
LFP
0.000423718	0.000423718	0.000423718	0.000423718	0.000423718	0.000423718	0.000423718	0.000423718	0.000423718	0.000423718	0.000423718	0.000423718	0.000423718	0.000423718	0.000423718	0.000423718	0.000423718	0.000423718	0.000423718	0.000423718	0.000423718	0.000423718	0.000423718	0.000423718	0.000423718	0.000423718	0.000423718	0.000423718	0.000423718	0.000423718	0.000423718	0.000423718	0.000423718	0.000423718	0.000423718	0.000423718	0.000423718	0.000423718	0.000423718	0.000423718	0.000423718	0.000423718	0.000423718	0.000423718	0.000423718	0.000423718	0.000423718	0.000423718	0.000423718	0.000423718
Reconstructed Phase Space
t-tau
-0.00196799	-0.00196799	-0.00137766	-0.000920858	-0.000920858	-0.000494243	-6.76276e-05	-4.4838e-06	0.00311583	0.00359795	0.00369848	0.00474562	0.00474562	0.00486751	0.00510112	0.00518861	0.00518861	0.00514924	0.0055059	0.0055059	0.00595354	0.00595354	0.00595354	0.00562719	0.00495834	0.00551353	0.00695465	0.00704589	0.0099734	0.011271	0.0116451	0.0116451	0.0116451	0.0116451	0.0116451	0.0116451	0.0116451	0.0120632	0.0124887	0.0129694	0.0128856	0.0133332	0.0133332	0.0133332	0.0133332	0.0133332	0.0133332	0.0133332	0.0133332	0.0133332
t
-0.00959873	-0.0106459	-0.0106459	-0.0106459	-0.0106459	-0.0106459	-0.0106459	-0.0106459	-0.0106459	-0.0101258	-0.00959873	-0.00881865	-0.0085516	-0.0085516	-0.0085516	-0.0085516	-0.0085516	-0.0085516	-0.00840372	-0.00809877	-0.00724841	-0.00724841	-0.00620128	-0.00622122	-0.00633629	-0.00633629	-0.00646665	-0.00702184	-0.00751378	-0.00751378	-0.00751378	-0.00751378	-0.00751378	-0.00751378	-0.00751378	-0.00751378	-0.00751378	-0.00751378	-0.00749837	-0.00737877	-0.00737877	-0.00737877	-0.00734027	-0.00724841	-0.00724841	-0.00724841	-0.00724841	-0.00724841	-0.00692381	-0.00580556
c)
Evoked Response		Coma
-0.000444802	-0.000444727	-0.000444651	-0.000444576	-0.0004445	-0.000444425	-0.000444349	-0.000444274	-0.000444198	-0.000444123	-0.000444027	-0.000443931	-0.000443836	-0.00044374	-0.000443645	-0.000443549	-0.000443454	-0.000443358	-0.000443309	-0.000443264	-0.000443219	-0.000443221	-0.000443223	-0.000443231	-0.000443239	-0.000443247	-0.000443254	-0.000443262	-0.00044329	-0.000443318	-0.000443346	-0.000443373	-0.000443401	-0.000443429	-0.000443457	-0.000443485	-0.000443507	-0.000443528	-0.00044355	-0.000443572	-0.000443594	-0.000443616	-0.000443637	-0.000443659	-0.000443681	-0.000443703	-0.000443725	-0.000443746	-0.000443768	-0.00044379
time stamp
1	2	3	4	5	6	7	8	9	10	11	12	13	14	15	16	17	18	19	20	21	22	23	24	25	26	27	28	29	30	31	32	33	34	35	36	37	38	39	40	41	42	43	44	45	46	47	48	49	50
Evoked Response		Awake
0.00152706	0.00152694	0.00152683	0.00152678	0.00152677	0.00152673	0.00152668	0.00152656	0.00152644	0.0015263	0.00152616	0.00152604	0.00152599	0.00152599	0.00152591	0.00152583	0.00152575	0.00152569	0.00152564	0.00152558	0.00152555	0.00152553	0.00152554	0.00152557	0.00152561	0.00152561	0.00152565	0.00152569	0.00152574	0.00152579	0.00152587	0.00152594	0.0015261	0.00152627	0.00152643	0.00152659	0.00152666	0.00152675	0.00152682	0.00152691	0.00152691	0.00152687	0.0015268	0.00152675	0.00152671	0.00152663	0.00152656	0.00152648	0.00152641	0.00152634
time stamp
1	2	3	4	5	6	7	8	9	10	11	12	13	14	15	16	17	18	19	20	21	22	23	24	25	26	27	28	29	30	31	32	33	34	35	36	37	38	39	40	41	42	43	44	45	46	47	48	49	50
d)
Coma Raster
Neuron id
32	8	32	8	32	30	16	42	8	32	30	4	33	29	15	3	39	36	24	50	43	42	16	32	8	32	30	8	32	42	30	16	8	4	33	29	15	32	3	39	30	42	24	36	16	50	43	8	32	32
time
29408	42906	65952	90982	91163	91172	108750	108772	112232	112280	112716	112797	112833	113193	115975	116302	116592	117793	117817	118173	118539	128469	128492	144492	157221	181043	181301	192632	209301	209597	209973	210729	214606	218554	218564	218645	226658	227808	227857	227865	227952	228313	228586	228599	228860	229475	229742	232350	258529	293660
Awake Raster
Neuron id
9	2	15	42	8	14	45	35	17	20	4	19	34	26	28	31	3	41	46	9	24	2	42	15	35	8	34	45	20	4	14	17	6	19	11	18	3	9	26	31	2	42	15	35	34	8	45	20	4	46
time
11746	12852	12875	13181	13297	13770	13775	13778	13899	13961	14040	14183	14621	17447	17481	17877	17894	17932	17969	28934	30340	30692	31143	32311	34700	34762	34775	34804	34815	34863	35147	35155	35235	35271	35329	35575	36344	45887	47684	47685	48724	48730	52711	54273	54321	55195	55493	55697	55746	56095
[truncated: 5,000 more columns]
